# Supplementary material for: SNARE Modulators and SNARE Mimetic Peptides
Source: Biomolecules. 2022 Nov 29;12(12):1779. doi: 10.3390/biom12121779 (PMC9776023; doi:10.3390/biom12121779)
Supplement: Supplementary file 1 [file biomolecules-12-01779-s001.zip]

Archive with 1 entries (1 files):
- biomolecules-2033178-supplementary.pdf
